# Supplementary material for: Unearthing the Plant Growth-Promoting Traits of Bacillus megaterium RmBm31, an Endophytic Bacterium Isolated From Root Nodules of Retama monosperma
Source: Front Plant Sci. 2020 Feb 27;11:124. doi: 10.3389/fpls.2020.00124 (PMC7055178; doi:10.3389/fpls.2020.00124)
Supplement: Supplementary file 1 [file DataSheet_1.xlsx]

## Sheet: Table S1
	Table S1. List of 38 single copy genes used for the phylogenomic analysis.
	Locus_tag	Predicted function
	Bmeg_00359	DNA polymerase IV
	Bmeg_02436	7-carboxy-7-deazaguanine synthase
	Bmeg_02438	7-cyano-7-deazaguanine synthase
	Bmeg_02997	disulfide isomerase/thiol-disulfide oxidase
	Bmeg_03045	Acetylglutamate kinase
	Bmeg_03082	Nuclease SbcCD subunit C
	Bmeg_03389	Xaa-Pro dipeptidase
	Bmeg_03666	putative ATP synthase YscN
	Bmeg_03828	Cytidylate kinase
	Bmeg_03884	ADP-ribose pyrophosphatase
	Bmeg_03886	General stress protein 69
	Bmeg_03899	Ribonuclease Z
	Bmeg_03939	Farnesyl diphosphate synthase
	Bmeg_03962	Transcriptional regulator MntR
	Bmeg_03965	Octanoyltransferase LipM
	Bmeg_03983	putative metallo-hydrolase
	Bmeg_04113	Histidine--tRNA ligase
	Bmeg_04165	Valine--tRNA ligase
	Bmeg_04170	Delta-aminolevulinic acid dehydratase
	Bmeg_04172	Porphobilinogen deaminase
	Bmeg_04174	Glutamyl-tRNA reductase
	Bmeg_04192	Non-canonical purine NTP pyrophosphatase
	Bmeg_04224	Long-chain-fatty-acid--CoA ligase
	Bmeg_04233	Phenylalanine--tRNA ligase alpha subunit
	Bmeg_04279	Metallo-beta-lactamase L1 precursor
	Bmeg_04283	Argininosuccinate synthase
	Bmeg_04302	30S ribosomal protein S4
	Bmeg_04422	General stress protein 13
	Bmeg_04450	Threonine synthase
	Bmeg_04455	putative hydrolase YutF
	Bmeg_04467	FeS cluster assembly protein SufB
	Bmeg_04471	Vegetative protein 296
	Bmeg_04525	Enolase
	Bmeg_04544	Imidazole glycerol phosphate synthase subunit HisF
	Bmeg_04545	1-_5-phosphoribosyl_-5-[_5-phosphoribosylamino_methylideneamino] imidazole-4-carboxamide isomerase
	Bmeg_04547	Imidazoleglycerol-phosphate dehydratase
	Bmeg_04659	CTP synthase
	Bmeg_04759	Sporulation initiation inhibitor protein Soj

## Sheet: Table S2
	Table S2. General features of Bacillus megaterium RmBm31 genome.
	Features	Chromosome
	size (bp)	5,817,483
	G + C content (%)	37.54
	Number of CDS	5817
	Gene density	0,999 genes per kb
	Average CDS length (bp)	817
	tRNA	119
	rRNA	20
	Number of genes with assigned function	4318 (74,2%)
	Number of genes without assigned function	1499 (25,8%)

## Sheet: Table S3
	Table S3. Number of genes associated with general COG functional categories in Bacillus megaterium RmBm31 genome.
	Type	Functional categories	Code	Number of genes	% of totala
	Information storage and porcessing	RNA processing and modification	A	25	0.429775
		Chromatin structure and dynamics	B	19	0.326629
		Translation, ribosomal structure and biogenesis	J	245	4.21179
		Transcription	K	231	3.97112
		Replication, recombination and repair	L	238	4.09146
	Cellular processes and signaling	Cell cycle control,cell division,chromosome partitioning	D	72	1.23775
		Cell wall / membrane / envelope biogenesis	M	188	3.23191
		Cell motility	N	96	1.65034
		Posttranslational modification, protein turnover, chaperones	O	203	3.48977
		Signal transduction mechanisms	T	152	2.61303
		Intracellular trafficking, secretion, and vesicular transport	U	158	2.71618
		Defense mechanisms	V	46	0.790786
	Metabolism	Energy production and conversion	C	258	4.43528
		Amino acid transport and metabolism	E	270	4.64157
		Nucleotide transport and metabolism	F	95	1.63314
		Carbohydrate transport and metabolism	G	230	3.95393
		Coenzyme transport and metabolism	H	179	3.07719
		Lipid transport and metabolism	I	94	1.61595
		Inorganic ion transport and metabolism	P	212	3.64449
		Secondary metabolites biosynthesis, transport and catabolism	Q	88	1.51281
	Structure	Nuclear structure	Y	2	0.034382
		Cytoskeleton	Z	12	0.206292
		Extracellular structure	W	1	0.017191
	Poorly characterized	General function prediction only	R	702	12.0681
		Function unknown	S	1347	23.1563
	Not characterized	Not in COGs		654	11.2429
	aTotal number of protein coding genes in RmBm31 genome.

## Sheet: Table S4
	Table S4. Bacterial genes associated with plant growth promoting traits and with rhizosphere competence identified in Bacillus megaterium RmBm31.
	Function	Gene name	Reference	DOI	Description (NCBI Protein, GenBank)	Additional information (KEGG)	Genome (NCBI)	Protein sequence id (NCBI)	Best Hit in RmBm31	E-value	Percentage of identical matches	Protein domains_Query (InterproScan)	Protein domains_Bmeg (InterproScan)	Selected Hit in RmBm31
	Phosphate solubilization and mineralization	gcd	Oteino et al, 2015	10.3389/fmicb.2015.00745	Glucose dehydrogenase, PQQ-dependent	quinoprotein glucose dehydrogenase [EC:1.1.5.2]	Pseudomonas fluorescens F113	AEV64691.1	No hit found	-	-	PF13360,PF01011	#N/A
		pqqA	Oteino et al, 2015	10.3389/fmicb.2015.00745	Coenzyme PQQ synthesis protein A	pyrroloquinoline quinone biosynthesis protein A	Pseudomonas fluorescens F113	AEV65355.1	No hit found	-	-	PF08042	#N/A
		pqqB	Bruto et al, 2014	10.1038/srep06264	Coenzyme PQQ synthesis protein B	pyrroloquinoline quinone biosynthesis protein B	Pseudomonas fluorescens F113	AEV65356.1	No hit found	-	-	PF12706	#N/A
		pqqC	Bruto et al, 2014	10.1038/srep06264	Coenzyme PQQ synthesis protein C	pyrroloquinoline-quinone synthase [EC:1.3.3.11]	Pseudomonas fluorescens F113	AEV65357.1	No hit found	-	-	PF03070	#N/A
		pqqD	Bruto et al, 2014	10.1038/srep06264	Coenzyme PQQ synthesis protein E	pyrroloquinoline quinone biosynthesis protein D	Pseudomonas fluorescens F113	AEV65358.1	No hit found	-	-	PF05402	#N/A
		pqqE	Bruto et al, 2014	10.1038/srep06264	Coenzyme PQQ synthesis protein E	PqqA peptide cyclase [EC:1.21.98.4]	Pseudomonas fluorescens F113	AEV65359.1	Bmeg_04513	1.74e-10	25.806	PF04055,PF13353,PF13186	PF04055,PF13353,PF06463
		pqqF	Bruto et al, 2014	10.1038/srep06264	Pyrroloquinoline quinone biosynthesis protein F	pyrroloquinoline quinone biosynthesis protein PqqF	Pseudomonas fluorescens F113	AEV65354.1	Bmeg_03619	1.99e-18	25.087	PF00675,PF05193	PF00675,PF05193	Bmeg_03619
		pqqG	Bruto et al, 2014	10.1038/srep06264	Coenzyme PQQ synthesis protein G	pyrroloquinoline quinone biosynthesis protein G	Pseudomonas fluorescens F113	AEV65360.1	Bmeg_03088	8.04e-17	25	PF00326	PF00326,PF07676
		phoP	Zeng et al, 2017	10.4014/jmb.1611.11057	two-component response regulator PhoP	two-component system, OmpR family, response regulator PhoP	Bacillus megaterium QM B1551	ADE71768.1	Bmeg_04259	3.35e-178	100	PF00072,PF00486	PF00072,PF00486	Bmeg_04259
		phoR	Zeng et al, 2017	10.4014/jmb.1611.11057	two-component sensor histidine kinase PhoR	two-component system, OmpR family, phosphate regulon sensor histidine kinase PhoR [EC:2.7.13.3]	Bacillus megaterium QM B1551	ADE71767.1	Bmeg_04258	0	100	PF00512,PF16736,PF00672,PF02518,PF00989	PF00512,PF16736,PF00672,PF02518,PF00989	Bmeg_04258
		phoA, phoB	Zeng et al, 2017	10.4014/jmb.1611.11057	alkaline phosphatase	alkaline phosphatase [EC:3.1.3.1]	Bacillus megaterium QM B1551	ADE68253.1	Bmeg_02494	0	100	PF07833,PF00245	PF07833,PF00245	Bmeg_02494
		phoD	Zeng et al, 2017	10.4014/jmb.1611.11057	alkaline phosphatase D	alkaline phosphatase D [EC:3.1.3.1]	Bacillus megaterium QM B1551	ADE72073.1	Bmeg_04574	0	99.829	PF09423,PF16655	PF09423,PF16655	Bmeg_04574
		ppx	Dai et al, 2019	10.1038/s41396-019-0567-9	exopolyphosphatase Ppx	exopolyphosphatase [EC:3.6.1.11]	Bacillus megaterium QM B1551	ADE68352.1	Bmeg_02393	0	99.803	PF02541	PF02541	Bmeg_02393
		ppa	Dai et al, 2019	10.1038/s41396-019-0567-9	inorganic pyrophosphatase	inorganic pyrophosphatase [EC:3.6.1.1]	Pseudomonas aeruginosa PAO1	NP_252720.1	No hit found	-	-	PF00719	#N/A
	Nitrogen assimilation and reduction	narK, nasA, NRT, nrtP	Walker et al, 2013; Ogawa et al, 1995	10.1094/10.1094/MPMI-12-12-0298-R; 10.1128/jb.177.5.1409-1413.1995	nitrite extrusion protein	MFS transporter, NNP family, nitrate/nitrite transporter	Bacillus megaterium QM B1551	ADE67812.1	Bmeg_02938	0	100	PF07690	PF07690	Bmeg_02938
		nasB	Ogawa et al, 1995	10.1128/jb.177.5.1409-1413.1995	nitrate reductase, electron transfer subunit	ferredoxin-nitrate reductase [EC:1.7.7.2]	Bacillus megaterium QM B1551	ADE67810.1	Bmeg_02940	0	100	PF18267,PF01077,PF07992,PF04324,PF03460	PF18267,PF01077,PF07992,PF04324,PF03460	Bmeg_02940
		nasC	Ogawa et al, 1995	10.1128/jb.177.5.1409-1413.1995	nitrate reductase, catalytic subunit		Bacillus megaterium QM B1551	ADE67811.1	Bmeg_02939	0	100	PF00384,PF04879,PF01568	PF00384,PF04879,PF01568	Bmeg_02939
		nasD	Ogawa et al, 1995	10.1128/jb.177.5.1409-1413.1995	nitrite reductase [NAD(P)H], large subunit	nitrate/nitrite transport system ATP-binding protein [EC:3.6.3.-]	Bacillus megaterium QM B1551	ADE68186.1	Bmeg_02563	0	98.756	PF03460,PF18267,PF04324,PF07992,PF01077	PF03460,PF18267,PF04324,PF07992,PF01077	Bmeg_02563
		nasE, nirD	Walker et al, 2013; Ogawa et al, 1995	10.1094/10.1094/MPMI-12-12-0298-R; 10.1128/jb.177.5.1409-1413.1995	nitrite reductase [NAD(P)H], small subunit	nitrite reductase (NADH) small subunit [EC:1.7.1.15]	Bacillus megaterium QM B1551	ADE68187.1	Bmeg_02562	8.41e-79	99.074	PF00355,PF01312	PF00355
		narG, narZ, nxrA	Walker et al, 2013	10.1094/10.1094/MPMI-12-12-0298-R	respiratory nitrate reductase alpha chain	nitrate reductase / nitrite oxidoreductase, alpha subunit [EC:1.7.5.1 1.7.99.-]	Bacillus cereus ATCC 14579	NP_831884.1	Bmeg_02939	2.96e-06	27.027	PF01568,PF14710,PF00384	PF01568,PF04879,PF00384
		narY, narH, nxrB	Walker et al, 2013	10.1094/10.1094/MPMI-12-12-0298-R	respiratory nitrate reductase beta chain	nitrate reductase / nitrite oxidoreductase, beta subunit [EC:1.7.5.1 1.7.99.-]	Bacillus cereus ATCC 14579	NP_831885.1	No hit found	-	-	PF13247,PF14711	#N/A
		narJ, narW	Walker et al, 2013	10.1094/10.1094/MPMI-12-12-0298-R	nitrate reductase molybdenum cofactor assembly chaperone	nitrate reductase molybdenum cofactor assembly chaperone NarJ/NarW	Bacillus cereus ATCC 14579	QCX94051.1	No hit found	-	-	PF02613	#N/A
		narI, narV	Walker et al, 2013	10.1094/10.1094/MPMI-12-12-0298-R	respiratory nitrate reductase subunit gamma	nitrate reductase gamma subunit [EC:1.7.5.1 1.7.99.-]	Bacillus cereus ATCC 14579	QCX94052.1	No hit found	-	-	PF02665	#N/A
	Nitrogen fixation	nifD	Bruto et al, 2014	10.1038/srep06264	Nitrogenase (molybdenum-iron) alpha chain NifD	nitrogenase molybdenum-iron protein alpha chain [EC:1.18.6.1]	Burkholderia sp. KJ006	AFJ89854.1	No hit found	-	-	PF00148	#N/A
		nifK	Bruto et al, 2014	10.1038/srep06264	Nitrogenase (molybdenum-iron) beta chain NifK	nitrogenase molybdenum-iron protein beta chain [EC:1.18.6.1]	Burkholderia sp. KJ006	AFJ89855.1	No hit found	-	-	PF11844,PF00148	#N/A
		nifH	Bruto et al, 2014	10.1038/srep06264	Nitrogenase (molybdenum-iron) reductase and maturation protein NifH	nitrogenase iron protein NifH	Burkholderia sp. KJ006	AFJ89853.1	Bmeg_03648	6.88e-07	23.887	PF00142	PF10609
	Siderophore synthesis/Fe-uptake	pvdL	Berendsen et al, 2015	10.1186/s12864-015-1632-z	Pyoverdine chromophore precursor synthetase PvdL		Pseudomonas fluorescens F113	AEV61774.1	Bmeg_05807	1.26e-105	25.588	PF00668,PF00501,PF00550,PF13193	PF00668,PF00501,PF00550,PF13193	Bmeg_05807
		pvdJ	Berendsen et al, 2015	10.1186/s12864-015-1632-z	pyoverdine biosynthesis protein PvdJ		Pseudomonas aeruginosa PAO1	NP_251090.2	Bmeg_05807	1.25e-112	25.536	PF00668,PF00501,PF00550,PF13193	PF00668,PF00501,PF00550,PF13193	Bmeg_05807
		pvdN	Berendsen et al, 2015	10.1186/s12864-015-1632-z	pyoverdine biosynthesis protein PvdN		Pseudomonas aeruginosa PAO1	NP_251084.1	Bmeg_04469	1.96e-19	23.741	PF00266	PF00266
		pvdD	Berendsen et al, 2015	10.1186/s12864-015-1632-z	pyoverdine synthetase D		Pseudomonas aeruginosa PAO1	NP_251089.1	Bmeg_05807	3.09e-172	30.712	PF00550,PF00501,PF00975,PF00668,PF13193	PF00550,PF00501,PF00668,PF13193
		pchA	Berendsen et al, 2015	10.1186/s12864-015-1632-z	salicylate biosynthesis isochorismate synthase	salicylate biosynthesis isochorismate synthase [EC:5.4.4.2]	Pseudomonas aeruginosa PAO1	NP_252921.1	Bmeg_04387	2.75e-82	32.385	PF00425	PF00425	Bmeg_04387
		pchB	Berendsen et al, 2015	10.1186/s12864-015-1632-z	isochorismate-pyruvate lyase	isochorismate pyruvate lyase [EC:4.2.99.21]	Pseudomonas aeruginosa PAO1	NP_252920.1	No hit found	-	-	PF01817	#N/A
		pchC	Berendsen et al, 2015	10.1186/s12864-015-1632-z	pyochelin biosynthetic protein PchC	pyochelin biosynthetic protein PchC	Pseudomonas aeruginosa PAO1	NP_252919.1	Bmeg_05808	1.16e-25	24.348	PF00975	PF00975	Bmeg_05808
		pchD	Berendsen et al, 2015	10.1186/s12864-015-1632-z	2,3-dihydroxybenzoate-AMP ligase	pyochelin biosynthesis protein PchD	Pseudomonas aeruginosa PAO1	NP_252918.1	Bmeg_04929	1.84e-56	27.096	PF13193,PF00501	PF13193,PF00501	Bmeg_04929
		pchE	Berendsen et al, 2015	10.1186/s12864-015-1632-z	dihydroaeruginoic acid synthetase	dihydroaeruginoic acid synthetase	Pseudomonas aeruginosa PAO1	NP_252916.1	Bmeg_05807	2.3e-45	21.748	PF00668,PF00501,PF00550	PF00668,PF00501,PF00550,PF13193	Bmeg_05807
		pchF	Berendsen et al, 2015	10.1186/s12864-015-1632-z	pyochelin synthetase	pyochelin synthetase	Pseudomonas aeruginosa PAO1	NP_252915.1	Bmeg_05807	4.76e-52	28.837	PF00975,PF18563,PF00550,PF08242,PF00501,PF00668	PF00550,PF00501,PF00668,PF13193
		pchG	Berendsen et al, 2015	10.1186/s12864-015-1632-z	pyochelin biosynthetic protein PchG	pyochelin biosynthetic protein PchG	Pseudomonas aeruginosa PAO1	NP_252914.1	No hit found	-	-	PF01408	#N/A
		Atu3670	Walker et al, 2013	10.1094/10.1094/MPMI-12-12-0298-R	siderophore biosynthesis protein		Agrobacterium fabrum str. C58	NP_356946.2	Bmeg_05807	7.08e-112	26.02	PF00668,PF00550,PF00501,PF13193	PF00668,PF00501,PF00550,PF13193	Bmeg_05807
		Atu3672	Walker et al, 2013	10.1094/10.1094/MPMI-12-12-0298-R	polyketide synthase		Agrobacterium fabrum str. C58	NP_356944.1	Bmeg_05806	3.3e-114	34.202	PF00550,PF08659,PF00109,PF02801,PF00698,PF16197	PF00550,PF00975,PF02801,PF00109,PF16197
		yfmC	Maymon et al, 2015	10.3389/fpls.2015.00784	iron(III)-citrate import ABC transporter, iron(III)-citrate-binding protein		Bacillus megaterium QM B1551	ADE67907.1	Bmeg_02837	0	99.682	PF01497	PF01497	Bmeg_02837
		yfmD	Maymon et al, 2015	10.3389/fpls.2015.00784	iron(III)-citrate import ABC transporter, permease protein		Bacillus megaterium QM B1551	ADE67908.1	Bmeg_02836	0	100	PF01032	PF01032	Bmeg_02836
		yfmE	Maymon et al, 2015	10.3389/fpls.2015.00784	iron(III)-citrate import ABC transporter, permease protein		Bacillus megaterium QM B1551	ADE67909.1	Bmeg_02835	0	100	PF01032	PF01032	Bmeg_02835
		yfmF	Maymon et al, 2015	10.3389/fpls.2015.00784	Iron-dicitrate ABC transporter (ATP-bindingprotein)		Bacillus subtilis QB928	AFQ56669.1	Bmeg_04489	9.51e-102	53.876	PF00005	PF00005	Bmeg_04489
	L-tryptophane, indole synthesis	trpA	Ma et al, 2018	10.3389/fmicb.2018.02625	tryptophan synthase, alpha subunit	tryptophan synthase alpha chain [EC:4.2.1.20]	Bacillus megaterium QM B1551	ADE71328.1	Bmeg_03801	0	100	PF00290	PF00290	Bmeg_03801
		trpB	Ma et al, 2018	10.3389/fmicb.2018.02625	tryptophan synthase, beta subunit	tryptophan synthase beta chain [EC:4.2.1.20]	Bacillus megaterium QM B1551	ADE71329.1	Bmeg_03802	0	100	PF00291	PF00291	Bmeg_03802
		trpC	Ma et al, 2018	10.3389/fmicb.2018.02625	indole-3-glycerol-phosphate synthase	indole-3-glycerol phosphate synthase [EC:4.1.1.48]	Bacillus megaterium QM B1551	ADE71331.1	Bmeg_03804	0	100	PF00218	PF00218	Bmeg_03804
		trpD	Ma et al, 2018	10.3389/fmicb.2018.02625	anthranilate phosphoribosyltransferase	anthranilate phosphoribosyltransferase [EC:2.4.2.18]	Bacillus megaterium QM B1551	ADE71332.1	Bmeg_03805	0	100	PF02885,PF00591	PF02885,PF00591	Bmeg_03805
		trpE	Ma et al, 2018	10.3389/fmicb.2018.02625	anthranilate synthase component I	anthranilate synthase component I [EC:4.1.3.27]	Bacillus megaterium QM B1551	ADE71333.1	Bmeg_03806	0	100	PF04715	PF00425,PF04715
		trpF	Ma et al, 2018	10.3389/fmicb.2018.02625	N-(5'-phosphoribosyl) anthranilate isomerase	phosphoribosylanthranilate isomerase [EC:5.3.1.24]	Bacillus megaterium QM B1551	ADE71330.1	Bmeg_03803	1.36e-158	100	PF00697	PF00697	Bmeg_03803
	Auxin (Indole-3-Acetic acid) synthesis	iaaM	Spaepen et al, 2011	10.1101/cshperspect.a001438	Tryptophan 2-monooxygenase	tryptophan 2-monooxygenase [EC:1.13.12.3]	Burkholderia sp. KJ006	AFJ88426.1	No hit found	-	-	PF01593	#N/A
		gatA, iaaH	Spaepen et al, 2011	10.1101/cshperspect.a001438	glutamyl-tRNA(Gln) and/or aspartyl-tRNA(Asn) amidotransferase, A subunit	indoleacetamide hydrolase [EC:3.5.1.-]	Bacillus megaterium QM B1551	ADE67381.1	Bmeg_04800	0	99.794	PF01425	PF01425	Bmeg_04800
		ipdC	Bruto et al, 2014 ; Spaepen et al, 2011	10.1038/srep06264 ; 10.1101/cshperspect.a001438	indole-3-pyruvate decarboxylase	indolepyruvate decarboxylase [EC:4.1.1.74]	Bacillus megaterium QM B1551	ADE68210.1	Bmeg_02539	0	99.64	PF00205,PF02776,PF02775	PF00205,PF02776,PF02775	Bmeg_02539
	ACC (1-Aminocyclopropane-1-Carboxylate)-deamination	acdS	Bruto et al, 2014	10.1038/srep06264	1-aminocyclopropane-1-carboxylate deaminase	1-aminocyclopropane-1-carboxylate deaminase [EC:3.5.99.7]	Bacillus cereus ATCC 14579	AAP10158.1	Bmeg_03384	1.43e-163	66.364	PF00291	PF00291	Bmeg_03384
	Spermidine synthesis	speA	Matteoli et al, 2018	10.1186/s12864-018-5130-y	arginine decarboxylase	arginine decarboxylase [EC:4.1.1.19]	Bacillus megaterium QM B1551	ADE68385.1	Bmeg_02358	0	99.796	PF03711,PF01276	PF03711,PF01276	Bmeg_02358
		speB	Matteoli et al, 2018	10.1186/s12864-018-5130-y	agmatinase	agmatinase [EC:3.5.3.11]	Bacillus megaterium QM B1551	ADE72169.1	Bmeg_04672	0	100	PF00491	PF00491	Bmeg_04672
								ADE69284.1	Bmeg_00344	0	99.694	PF00491	PF00491	Bmeg_00344
								ADE67897.1	Bmeg_02847	0	100	PF00491	PF00491	Bmeg_02847
		speH, speD, AMD1	Matteoli et al, 2018	10.1186/s12864-018-5130-y	S-adenosylmethionine decarboxylase	S-adenosylmethionine decarboxylase [EC:4.1.1.50]	Bacillus megaterium QM B1551	ADE71761.1	Bmeg_04252	2.56e-95	100	PF02675	PF02675	Bmeg_04252
		speE, SRM	Matteoli et al, 2018	10.1186/s12864-018-5130-y	spermidine synthase	spermidine synthase [EC:2.5.1.16]	Bacillus megaterium QM B1551	ADE72170.1	Bmeg_04673	0	100	PF17284,PF01564	PF17284,PF01564	Bmeg_04673
								ADE67813.1	Bmeg_02937	0	99.661	PF01564,PF17284	PF01564,PF17284	Bmeg_02937
	Acetoin, Butanediol synthesis	alsD, budA, aldC	Bruto et al, 2014 ; Ryu et al, 2003	10.1038/srep06264 ; 10.1073/pnas.0730845100	alpha-acetolactate decarboxylase	acetolactate decarboxylase [EC:4.1.1.5]	Bacillus megaterium QM B1551	ADE67821.1	Bmeg_02929	1.23e-180	100	PF03306	PF03306	Bmeg_02929
		alsS	Ryu et al, 2003	10.1073/pnas.0730845100	acetolactate synthase, catabolic		Bacillus megaterium QM B1551	ADE67822.1	Bmeg_02928	0	100	PF02775,PF02776,PF00205	PF02775,PF02776,PF00205	Bmeg_02928
		ilvH, ilvN	Petrova et al, 2019	10.1128/MRA.01475-18	acetolactate synthase, small subunit	acetolactate synthase I/III small subunit [EC:2.2.1.6]	Bacillus megaterium QM B1551	ADE71702.1	Bmeg_04187	8.49e-125	100	PF01842,PF10369	PF01842,PF10369	Bmeg_04187
		ilvB, ilvG, ilvI	Petrova et al, 2019	10.1128/MRA.01475-18	acetolactate synthase, large subunit, biosynthetic type	acetolactate synthase I/II/III large subunit [EC:2.2.1.6]	Bacillus megaterium QM B1551	ADE71703.1	Bmeg_04188	0	100	PF02775,PF00205,PF02776	PF02775,PF00205,PF02776	Bmeg_04188
		bdhA	Petrova et al, 2019	10.1128/MRA.01475-18	2,3-butanediol dehydrogenase	butanol dehydrogenase [EC:1.1.1.-]	Bacillus megaterium QM B1551	ADE68913.1	Bmeg_01788	0	100	PF08240,PF00107	PF08240,PF00107	Bmeg_01788
	Nitric oxide synthesis	nos	Belbahri et al, 2017	10.3389/fmicb.2017.01438	nitric-oxide synthase, oxygenase subunit	nitric-oxide synthase, bacterial [EC:1.14.14.47]	Bacillus megaterium QM B1551	ADE67444.1	Bmeg_04865	0	99.723	PF02898	PF02898	Bmeg_04865
		nirK	Bruto et al, 2014	10.1038/srep06264	copper-containing nitrite reductase	nitrite reductase (NO-forming) [EC:1.7.2.1]	Bacillus firmus	AMQ34899.1	No hit found	-	-	PF07732,PF07731	#N/A
	Hydrogen cyanide synthesis	hcnA	Bruto et al, 2014	10.1038/srep06264	HcnA	hydrogen cyanide synthase HcnA [EC:1.4.99.5]	Pseudomonas fluorescens F113	AEV62378.1	No hit found	-	-	PF13510	#N/A
		hcnB	Bruto et al, 2014	10.1038/srep06264	HcnB	hydrogen cyanide synthase HcnB [EC:1.4.99.5]	Pseudomonas fluorescens F113	AEV62379.1	Bmeg_02632	6.99e-06	31.008	PF07992,PF04324	PF07992
		hcnC	Bruto et al, 2014	10.1038/srep06264	HcnC	hydrogen cyanide synthase HcnC [EC:1.4.99.5]	Pseudomonas fluorescens F113	AEV62380.1	Bmeg_04991	3.67e-48	30.198	PF01266	PF01266	Bmeg_04991
	2,4-Diacetylphloroglucinol synthesis	phlA	Bruto et al, 2014	10.1038/srep06264	PhlA	2-acetylphloroglucinol acetyltransferase [EC:2.3.1.272]	Pseudomonas fluorescens F113	AEV62469.1	Bmeg_05629	8.45e-07	27.152	PF08545	PF08545,PF08541	Bmeg_05629
		phlB	Bruto et al, 2014	10.1038/srep06264	PhlB	2-acetylphloroglucinol acetyltransferase [EC:2.3.1.272]	Pseudomonas fluorescens F113	AEV62467.1	No hit found	-	-	PF01796,PF12172	#N/A
		phlC	Bruto et al, 2014	10.1038/srep06264	PhlC	2-acetylphloroglucinol acetyltransferase [EC:2.3.1.272]	Pseudomonas fluorescens F113	AEV62468.1	No hit found	-	-	PF00108	#N/A
		phlD	Bruto et al, 2014	10.1038/srep06264	PhlD	phloroglucinol synthase [EC:2.3.1.253]	Pseudomonas fluorescens F113	AEV62466.1	Bmeg_02253	1.01e-43	27.35	PF00195,PF02797	PF00195,PF02797	Bmeg_02253
	Flagellar assembly	flgB	Maymon et al, 2015 ; Lo et al, 2018	10.3389/fpls.2015.00784; 10.1038/s41598-018-31128-8	flagellar basal-body rod protein FlgB	flagellar basal-body rod protein FlgB	Bacillus megaterium QM B1551	ADE71208.1	Bmeg_03672	4.44e-96	99.225	PF00460	PF00460	Bmeg_03672
		flgC	Maymon et al, 2015 ; Lo et al, 2018	10.3389/fpls.2015.00784; 10.1038/s41598-018-31128-8	flagellar basal-body rod protein FlgC	flagellar basal-body rod protein FlgC	Bacillus megaterium QM B1551	ADE71207.1	Bmeg_03671	2.62e-111	99.329	PF00460,PF06429	PF00460,PF06429	Bmeg_03671
		flgD	Maymon et al, 2015 ; Lo et al, 2018	10.3389/fpls.2015.00784; 10.1038/s41598-018-31128-8	flagellar hook assembly protein	flagellar basal-body rod modification protein FlgD	Bacillus megaterium QM B1551	ADE71198.1	Bmeg_03662	5.42e-104	100	PF03963	PF03963	Bmeg_03662
		flgE	Maymon et al, 2015 ; Lo et al, 2018	10.3389/fpls.2015.00784; 10.1038/s41598-018-31128-8	flagellar hook protein FlgE	flagellar hook protein FlgE	Bacillus megaterium QM B1551	ADE71197.1	Bmeg_03661	0	100	PF00460,PF06429	PF00460,PF06429	Bmeg_03661
		flgK	Maymon et al, 2015 ; Lo et al, 2018	10.3389/fpls.2015.00784; 10.1038/s41598-018-31128-8	flagellar hook-associated protein FlgK	flagellar hook-associated protein 1 FlgK	Bacillus megaterium QM B1551	ADE72090.1	Bmeg_04591	0	100	PF06429,PF00460	PF06429,PF00460	Bmeg_04591
		flgL	Maymon et al, 2015 ; Lo et al, 2018	10.3389/fpls.2015.00784; 10.1038/s41598-018-31128-8	flagellar hook-associated protein FlgL	flagellar hook-associated protein 3 FlgL	Bacillus megaterium QM B1551	ADE72089.1	Bmeg_04590	0	100	PF00669,PF00700	PF00669,PF00700	Bmeg_04590
		flgM	Maymon et al, 2015 ; Lo et al, 2018	10.3389/fpls.2015.00784; 10.1038/s41598-018-31128-8	negative regulator of flagellin synthesis (anti-sigma-D factor)	negative regulator of flagellin synthesis FlgM	Bacillus megaterium QM B1551	ADE72092.1	Bmeg_04593	9.92e-58	100	PF04316	PF04316	Bmeg_04593
		flgN	Maymon et al, 2015 ; Lo et al, 2018	10.3389/fpls.2015.00784; 10.1038/s41598-018-31128-8	conserved hypothetical protein	flagella synthesis protein FlgN	Bacillus megaterium QM B1551	ADE72091.1	Bmeg_04592	1.67e-111	99.355	PF05130	PF05130	Bmeg_04592
		flhA	Maymon et al, 2015 ; Lo et al, 2018	10.3389/fpls.2015.00784; 10.1038/s41598-018-31128-8	flagellar biosynthesis protein FlhA	flagellar biosynthesis protein FlhA	Bacillus megaterium QM B1551	ADE71186.1	Bmeg_03650	0	100	PF00771	PF00771	Bmeg_03650
		flhB	Maymon et al, 2015 ; Lo et al, 2018	10.3389/fpls.2015.00784; 10.1038/s41598-018-31128-8	flagellar biosynthetic protein FlhB	flagellar biosynthetic protein FlhB	Bacillus megaterium QM B1551	ADE71187.1	Bmeg_03651	0	99.722	#N/A	PF01312
		hag, fliC	Maymon et al, 2015 ; Lo et al, 2018	10.3389/fpls.2015.00784; 10.1038/s41598-018-31128-8	flagellin	flagellin	Bacillus megaterium QM B1551	ADE68126.1	Bmeg_02625	3.4e-177	99.587	PF00669,PF00700	PF00669,PF00700	Bmeg_02625
		fliD	Maymon et al, 2015 ; Lo et al, 2018	10.3389/fpls.2015.00784; 10.1038/s41598-018-31128-8	flagellar hook-associated protein FliD	flagellar hook-associated protein 2	Bacillus megaterium QM B1551	ADE72080.1	Bmeg_04581	0	99.833	PF02465,PF07195	PF02465,PF07195	Bmeg_04581
		fliE	Maymon et al, 2015 ; Lo et al, 2018	10.3389/fpls.2015.00784; 10.1038/s41598-018-31128-8	flagellar hook-basal body complex protein FliE	flagellar hook-basal body complex protein FliE	Bacillus megaterium QM B1551	ADE71206.1	Bmeg_03670	4.22e-67	100	PF02049	PF02049	Bmeg_03670
		fliF	Maymon et al, 2015 ; Lo et al, 2018	10.3389/fpls.2015.00784; 10.1038/s41598-018-31128-8	flagellar M-ring protein FliF	flagellar M-ring protein FliF	Bacillus megaterium QM B1551	ADE71205.1	Bmeg_03669	0	100	PF08345,PF01514	PF08345,PF01514	Bmeg_03669
		fliG	Maymon et al, 2015 ; Lo et al, 2018	10.3389/fpls.2015.00784; 10.1038/s41598-018-31128-8	flagellar motor switch protein FliG	flagellar motor switch protein FliG	Bacillus megaterium QM B1551	ADE71204.1	Bmeg_03668	0	100	PF14842,PF01706,PF14841	PF14842,PF01706,PF14841	Bmeg_03668
		fliH	Maymon et al, 2015 ; Lo et al, 2018	10.3389/fpls.2015.00784; 10.1038/s41598-018-31128-8	flagellar assembly protein FliH	flagellar assembly protein FliH	Bacillus megaterium QM B1551	ADE71203.1	Bmeg_03667	0	99.618	PF02108	PF02108	Bmeg_03667
		fliI	Maymon et al, 2015 ; Lo et al, 2018	10.3389/fpls.2015.00784; 10.1038/s41598-018-31128-8	flagellum-specific ATP synthase	flagellum-specific ATP synthase [EC:7.4.2.8]	Bacillus megaterium QM B1551	ADE71202.1	Bmeg_03666	0	99.771	PF00006,PF18269,PF02874	PF00006,PF18269,PF02874	Bmeg_03666
		fliJ	Maymon et al, 2015 ; Lo et al, 2018	10.3389/fpls.2015.00784; 10.1038/s41598-018-31128-8	flagellar export protein FliJ	flagellar FliJ protein	Bacillus megaterium QM B1551	ADE71201.1	Bmeg_03665	2.75e-104	100	PF02050	PF02050	Bmeg_03665
		fliK	Maymon et al, 2015 ; Lo et al, 2018	10.3389/fpls.2015.00784; 10.1038/s41598-018-31128-8	flagellar hook-length control protein	flagellar hook-length control protein FliK	Bacillus megaterium QM B1551	ADE71199.1	Bmeg_03663	0	99.867	PF02120	PF02120	Bmeg_03663
		fliM	Maymon et al, 2015 ; Lo et al, 2018	10.3389/fpls.2015.00784; 10.1038/s41598-018-31128-8	flagellar motor switch protein FliM	flagellar motor switch protein FliM	Bacillus megaterium QM B1551	ADE71194.1	Bmeg_03658	0	99.695	PF02154,PF01052	PF02154,PF01052	Bmeg_03658
		fliN, fliY	Maymon et al, 2015 ; Lo et al, 2018	10.3389/fpls.2015.00784; 10.1038/s41598-018-31128-8	flagellar motor switch protein FliN	fliN; flagellar motor switch protein FliN/FliY	Bacillus megaterium QM B1551	ADE71193.1	Bmeg_03657	0	100	PF01052,PF04509	PF01052,PF04509	Bmeg_03657
		fliP	Maymon et al, 2015 ; Lo et al, 2018	10.3389/fpls.2015.00784; 10.1038/s41598-018-31128-8	flagellar biosynthetic protein FliP	flagellar biosynthetic protein FliP	Bacillus megaterium QM B1551	ADE71190.1	Bmeg_03654	2.71e-161	99.55	PF00813	PF00813	Bmeg_03654
		fliQ	Maymon et al, 2015 ; Lo et al, 2018	10.3389/fpls.2015.00784; 10.1038/s41598-018-31128-8	flagellar biosynthetic protein FliQ	flagellar biosynthetic protein FliQ	Bacillus megaterium QM B1551	ADE71189.1	Bmeg_03653	1.13e-60	100	PF01313	PF01313	Bmeg_03653
		fliR	Maymon et al, 2015 ; Lo et al, 2018	10.3389/fpls.2015.00784; 10.1038/s41598-018-31128-8	flagellar biosynthetic protein FliR	flagellar biosynthetic protein FliR	Bacillus megaterium QM B1551	ADE71188.1	Bmeg_03652	0	99.612	PF01311	PF01311	Bmeg_03652
		fliT	Maymon et al, 2015 ; Lo et al, 2018	10.3389/fpls.2015.00784; 10.1038/s41598-018-31128-8	flagellar assembly protein FliT	flagellar protein FliT	Bacillus megaterium QM B1551	ADE72078.1	Bmeg_04579	6.67e-81	100	#N/A	#N/A
		fliS	Maymon et al, 2015 ; Lo et al, 2018	10.3389/fpls.2015.00784; 10.1038/s41598-018-31128-8	flagellar protein FliS	flagellar protein FliS	Bacillus megaterium QM B1551	ADE72098.1	Bmeg_04599	7.8e-107	100	PF02561	PF02561	Bmeg_04599
								ADE72079.1	Bmeg_04580	9.62e-100	100	PF02561	PF02561	Bmeg_04580
		motA	Maymon et al, 2015 ; Lo et al, 2018	10.3389/fpls.2015.00784; 10.1038/s41598-018-31128-8	chemotaxis protein MotA	chemotaxis protein MotA	Bacillus megaterium QM B1551	ADE69070.1	Bmeg_00123	0	100	PF01618	PF01618	Bmeg_00123
		motB	Maymon et al, 2015 ; Lo et al, 2018	10.3389/fpls.2015.00784; 10.1038/s41598-018-31128-8	chemotaxis protein MotB	chemotaxis protein MotB	Bacillus megaterium QM B1551	ADE69071.1	Bmeg_00124	0	99.639	PF13677,PF00691	PF13677,PF00691	Bmeg_00124
	Bacterial chemotaxis	cheA	Maymon et al, 2015 ; Lo et al, 2018	10.3389/fpls.2015.00784; 10.1038/s41598-018-31128-8	chemotactic two-component sensor histidine kinase	two-component system, chemotaxis family, sensor kinase CheA [EC:2.7.13.3]	Bacillus megaterium QM B1551	ADE71182.1	Bmeg_03646	0	100	PF02895,PF02518,PF07194,PF01627,PF01584	PF02895,PF02518,PF07194,PF01627,PF01584	Bmeg_03646
		cheB	Maymon et al, 2015 ; Lo et al, 2018	10.3389/fpls.2015.00784; 10.1038/s41598-018-31128-8	chemotactic two-component response regulator-glutamate methylesterase	two-component system, chemotaxis family, protein-glutamate methylesterase/glutaminase	Bacillus megaterium QM B1551	ADE71183.1	Bmeg_03647	0	99.712	PF01339,PF00072	PF01339,PF00072	Bmeg_03647
		cheD	Maymon et al, 2015 ; Lo et al, 2018	10.3389/fpls.2015.00784; 10.1038/s41598-018-31128-8	chemoreceptor glutamine deamidase CheD	chemotaxis protein CheD [EC:3.5.1.44]	Bacillus megaterium QM B1551	ADE71180.1	Bmeg_03644	3.3e-123	100	PF03975	PF03975	Bmeg_03644
		cheR	Maymon et al, 2015 ; Lo et al, 2018	10.3389/fpls.2015.00784; 10.1038/s41598-018-31128-8	chemotaxis protein methyltransferase	chemotaxis protein methyltransferase CheR [EC:2.1.1.80]	Bacillus megaterium QM B1551	ADE71336.1	Bmeg_03809	0	100	PF01739,PF03705	PF01739,PF03705	Bmeg_03809
		cheY	Maymon et al, 2015 ; Lo et al, 2018	10.3389/fpls.2015.00784; 10.1038/s41598-018-31128-8	chemotaxis protein CheY	two-component system, chemotaxis family, chemotaxis protein CheY	Bacillus megaterium QM B1551	ADE71192.1	Bmeg_03656	6.06e-86	100	PF00072	PF00072	Bmeg_03656
		cheW	Maymon et al, 2015 ; Lo et al, 2018	10.3389/fpls.2015.00784; 10.1038/s41598-018-31128-8	chemotactic signal transduction protein	purine-binding chemotaxis protein CheW	Bacillus megaterium QM B1551	ADE71181.1	Bmeg_03645	1.08e-100	100	PF01584	PF01584	Bmeg_03645

## Sheet: Table S5
	Table S5. Phenotypic effects of Bacillus megaterium RmBm31 on Arabidopsis thaliana Col-0 seedlings 7 days post inoculation.
	Phenotypic trait	RmBm31 in physical contact with the roots						RmBm31 volatile compounds
		Mock		RmBm31		%	stat.	Mock		RmBm31		%	stat.
		Mean	SEM	Mean	SEM			Mean	SEM	Mean	SEM
	Root biomass (mg)	0.507407	0.0781297	0.907407	0.0860264	78.8321	**	0.544444	0.05	1.61111	0.141421	195.918	****
	Shoot biomass (mg)	2.62222	0.328624	3.28889	0.282078	25.4237	ns	2.8	0.239212	6.1	0.444722	117.857	****
	Primary root length (cm)	3.24015	0.111919	3.38548	0.215791	4.48507	ns	2.63211	0.111875	2.82378	0.131504	7.28186	ns
	Lateral root length (cm)	0.0482844	0.0125391	0.202601	0.0241454	319.599	***	0.105178	0.0136129	0.333233	0.0132999	216.826	****
	Lateral root number / seedling (n)	3.22222	0.493789	10	0.5	210.345	****	3.55556	0.668977	12.6667	0.986013	256.25	****
	Root hair length (mm)	0.238402	0.0274796	0.323964	0.0283607	35.8894	*	0.398414	0.0262516	0.731894	0.0246439	83.7016	****
	Root hair density (n/mm2)	104.213	6.45192	109.706	4.76063	5.27017	ns	122.165	5.36109	113.516	6.6433	-7.07965	ns

## Sheet: Table S6
	Table S6. Oligonucleotides used for quantitative, real-time RT-PCR.
			Gene name	Locus Id	Full gene name	Forward primer (5'-3')	Reverse primer (5'-3')
	Reference genes		RHIP1	At4g26410	RGS1-HXK1 INTERACTING PROTEIN 1	GAGCTGAAGTGGCTTCCATGAC	GGTCCGACATACCCATGATCC
			UPL7	At3g53090	UBIQUITIN-PROTEIN LIGASE 7	CTTCTGGGAGGTCATGAAAGG	CTCCAATAGCAGCCCAAAGAG
	Auxin (IAA)	Response/signaling	IAA19	At3g15540	INDOLE-3-ACETIC ACID INDUCIBLE 19	ATCGGTGTGGCCTTGAAAGA	AAACATCCCCCAAGGTACATCA
			IAA29	At4g32280	INDOLE-3-ACETIC ACID INDUCIBLE 29	ACCGAATATGAAGATTGCGACA	ATCCCCTCGAAGTAGCCAGT
			LBD29	At3g58190	LATERAL ORGAN BOUNDARIES-DOMAIN 29	ATCGCTGTGAAGCCGCTATT	TCACAACCTGTTGTTGGAGAGC
			AXR4	At1g54990	AUXIN RESISTANT 4	AAGAATGGAGTGACGAGGGG	GCCGGATTTGCTTTCCTGAG
		IAA Transport	AUX1	At2g38120	AUXIN RESISTANT 1	TCACGCGGTTACTGTTGAGA	CGTCTCCGAAAGCCCAGTAA
		Biosynthesis	PAT1	At5g17990	TRYPTOPHAN BIOSYNTHESIS 1	GAACAGGTGGTGATGGAGCA	TGAACGATTCCCTTGCTTTGC
			NIT1	At3g44310	NITRILASE 1	GCATTGTACGCCAAAGGCAT	GCAAGCCGACAAGACGAAAC
	Cytokinin (CK)	Response/signaling	ARR9	At3g57040	RESPONSE REGULATOR 9	GTATGGCAGCAGAATCGCAG	CAGTTGTTACTTGACACGAAGACT
			CRE1	At2g01830	CYTOKININ RESPONSE 1	TCGCAGTTTCTTGCTACCGT	ACTTGAGCGGTTTGAGCGTA
		Biosynthesis	IPT5*	At5g19040	ISOPENTENYLTRANSFERASE 5	AGCCACTTCAAGGGGAAGTTA	CGGAACGTCCACCATGTTTC
	Gibberellin (GA)	Response/signaling	RGA	At2g01570	REPRESSOR OF GA1-3 1	GGCCAAGGTTATCGTGTGGA	AGAGTTTCCAAGCGGAGGTG
			GID1A	At3g05120	GA INSENSITIVE DWARF1A	TGAGAGCAGAACAGTGGTTCC	AAAGGTTCCATCAGGGCGAC
		Biosynthesis	GA20OX1	At4g25420	GIBBERELLIN 20 OXIDASE 1	CGGCGATACTTTCATGGCTCT	GATTTCCTCTCGCTCTCGCT
	Brassinosteroid (BR)	Response/signaling	MSBP1*	At5g52240	MEMBRANE STEROID BINDING PROTEIN 1	TGGTCTTGGTCCCTTTGAGC	TGGGTTCAGAGACAGATGCG
			BAK1*	At4g33430	BRI1-ASSOCIATED RECEPTOR KINASE	CGGCTTCGTGGATTTTGCAT	GGGACTCGGGACGTTCTCTT
			BRI1*	At4g39400	BRASSINOSTEROID INSENSITIVE 1	AAAGTTGCGGTTGCGTGTTT	TATCCCTGACCCGGCTTGTA
			SAUR-Ac*	At4g38850	SMALL AUXIN UPREGULATED 15	TGTGGTGCCGGTTTCATACTT	TGGTATTGTTAAGCCGCCCA
			BZR1*	At1g75080	BRASSINAZOLE-RESISTANT 1	ACTTATCGCAAGGGATGCAAG	AGGGCTCTGGTTCTGTGATG
		Biosynthesis	DWF4*	At3g50660	DWARF 4	AGTGGGTGGAAAGTGTTACCG	TCCGTTGTTTTGCTGTTGCC
	Strigolactone (SL)	Response/signaling	D14	At3g03990	DWARF 14	ATTTGCTCCGCTTGCTGTTG	AAGCACACCTCTCAGATCGC
		Biosynthesis	MAX1	At2g22000	ELICITOR PEPTIDE 6 PRECURSOR	TCAGGAACTGAAACTGTTGAAGAAA	GGTGGTCTTGGTCTCCTTCT
	Abscissic acid (ABA)	Response/signaling	PYL8	At5g53160	PYR1-LIKE 8	ACGGGATTGAGAACTTGACGA	ACCACACAATATGAACAGGAGC
		Biosynthesis	ABA1	At5g67030	ABA DEFICIENT 1	TAATTCCACACGGCGACGAT	GACGAAGGGATCACAATGCG
	Ethylene (ET)	Response/signaling	ERS2*	At1g04310	ETHYLENE RESPONSE SENSOR 2	TCTACACATTCTGGTGAGTTTCGT	AACAATGTCTTTAACATCTGCAACG
			ERF1B	At3g23240	ETHYLENE RESPONSE FACTOR 1	ATTAGGGTTTGGCTCGGGAC	CTTGAACTCTCTCCGCCGAA
		Biosynthesis	ACS5*	At5g65800	ACC SYNTHASE 5	GCGGCAAGTCTCAAGAGGAA	TCCATAAACTCAGCCATAGCTTTTT
	Jasmonic acid (JA)	Response/signaling	PDF1.2*	At5g44420	PLANT DEFENSIN 1.2	TTTGCTGCTTTCGACGCAC	CGCAAACCCCTGACCATG
			WRKY38	At5g22570	WRKY DNA-BINDING PROTEIN 38	AGCCCCTCCAAGAAAAGAAAG	CCTCCAAAGATACCCGTCGT
		Biosynthesis	OPR3	At2g06050	OXOPHYTODIENOATE-REDUCTASE 3	TTTGTATTGACCGTTGATTTCTCAG	AACCACTCGATGAGAGAGATCG
	Salicylic acid (SA)	Response/signaling	PR1	At2g14610	PATHOGENESIS-RELATED GENE 1	AAGGGTTCACAACCAGGCAC	CACTGCATGGGACCTACGC
			WRKY70*	At3g56400	WRKY DNA-BINDING PROTEIN 70	AATGCCAAATTCCCAAGAAGTTAC	TCGAGCTCAACCTTCTGGAC
		Biosynthesis	MES1*	At2g23620	METHYL ESTERASE 1	ACAGCTTTGGTGGCTTGAAC	ATGTTGCTTCCAAACTTGTCCA
	Camalexin (CAM)	Biosynthesis	PAD3	At3g26830	PHYTOALEXIN DEFICIENT 3	TGCTCCCAAGACAGACAATG	GTTTTGGATCACGACCCATC
	* unspecific responsiness to exogenous hormone application

## Sheet: Table S7
	Table S7. Effects of Bacillus megaterium RmBm31 on the relative expression of phytohormone marker genes in Arabidopsis thaliana Col-0 seedlings roots and shoots.
	ROOT			RmBm31 in physical contact with the roots								RmBm31 volatile compounds
	Phytohormone	Function	Gene name	Mock			RmBm31			Fold change	stat.	Mock			RmBm31			Fold change	stat.
	Auxin (IAA)	Response/signaling	IAA19	0.160854	±	0.0153286	0.136975	±	0.00865302	-1,2	ns	0.148295	±	0.0082112	0.184229	±	0.00561487	1.24231	ns
			IAA29	0.0174659	±	0.0018093	0.0114396	±	0.0010375	-1,5	ns	0.0163184	±	0.00304651	0.0117431	±	0.000806614	-1,4	ns
			LBD29	0.0108952	±	0.00211373	0.00655972	±	0.000866263	-1,7	ns	0.00686473	±	0.00109307	0.0145646	±	0.00494497	2.12165	ns
			AXR4	0.679532	±	0.0585947	0.564339	±	0.0179756	-1,2	ns	0.684816	±	0.0164877	0.591534	±	0.0283391	-1,2	ns
		IAA Transport	AUX1	2.27684	±	0.529947	1.42158	±	0.273485	-1,6	ns	1.79988	±	0.319376	1.19883	±	0.171218	-1,5	ns
		Biosynthesis	PAT1	0.344656	±	0.0132008	0.380858	±	0.0537405	1.1	ns	0.305753	±	0.0581845	0.228156	±	0.0935051	-1,3	ns
			NIT1	9.36486	±	3.0984	4.46466	±	0.66293	-2,1	ns	7.35204	±	1.15904	4.18552	±	1.24945	-1,8	ns
	Cytokinin (CK)	Response/signaling	ARR9	0.398085	±	0.065055	0.248855	±	0.0519777	-1,6	ns	0.350882	±	0.0551787	0.264543	±	0.0577253	-1,3	ns
			CRE1	0.415599	±	0.138036	0.165008	±	0.076194	-2,5	ns	0.3797	±	0.0940777	0.188659	±	0.0605877	-2	ns
		Biosynthesis	IPT5	0.118676	±	0.0384929	0.0909915	±	0.00926323	-1,3	ns	0.108928	±	0.0432679	0.0350699	±	0.0152688	-3,1	ns
	Gibberellin (GA)	Response/signaling	RGA	1.42644	±	0.207184	1.08609	±	0.132758	-1,3	ns	1.38648	±	0.0922178	1.07081	±	0.0440111	-1,3	*
			GID1A	0.239785	±	0.0781561	0.208074	±	0.0308403	-1,2	ns	0.189685	±	0.05897	0.125458	±	0.0640581	-1,5	ns
		Biosynthesis	GA20OX1	0.0101464	±	0.000824896	0.0114392	±	0.000651113	1.1	ns	0.0112084	±	0.00139167	0.01101	±	0.00245549	-1	ns
	Brassinosteroid (BR)	Response/signaling	MSBP1	6.30856	±	1.44609	6.6408	±	1.7188	1.1	ns	8.62887	±	0.921213	9.34002	±	1.49136	1.08242	ns
			BAK1	0.844626	±	0.130816	0.790584	±	0.117091	-1,1	ns	0.936667	±	0.185053	0.680275	±	0.10568	-1,4	ns
			BRI1	1.50787	±	0.21485	1.3572	±	0.171583	-1,1	ns	1.69769	±	0.0901521	1.03878	±	0.11649	-1,6	*
			SAUR-Ac	0.00582353	±	0.00137076	0.00439066	±	0.000558986	-1,3	ns	0.00674612	±	0.00201125	0.0116702	±	0.00385448	1.72991	ns
			BZR1	0.284623	±	0.0842886	0.260732	±	0.0427249	-1,1	ns	0.207188	±	0.0463625	0.137592	±	0.0521437	-1,5	ns
		Biosynthesis	DWF4	0.53134	±	0.115102	0.477084	±	0.0471926	-1,1	ns	0.410514	±	0.033529	0.325468	±	0.0227487	-1,3	ns
	Strigolactone (SL)	Response/signaling	D14	2.23116	±	0.754906	2.05939	±	0.193496	-1,1	ns	2.5621	±	0.275721	2.22654	±	0.436501	-1,2	ns
		Biosynthesis	MAX1	0.139358	±	0.0261621	0.1764	±	0.0197572	1.3	ns	0.147967	±	0.00289713	0.181507	±	0.0360308	1.22667	ns
	Abscissic acid (ABA)	Response/signaling	PYL8	2.09316	±	0.423649	1.15403	±	0.240715	-1,8	ns	1.40323	±	0.114515	1.29899	±	0.220536	-1,1	ns
		Biosynthesis	ABA1	0.732212	±	0.214968	0.410313	±	0.0419713	-1,8	ns	0.642841	±	0.0773433	0.250119	±	0.0949148	-2,6	ns
	Ethylene (ET)	Response/signaling	ERS2	0.000575141	±	0.000248323	0.000643595	±	0.000230547	1.1	ns	0.000989935	±	0.000279899	0.000492323	±	0.000157711	-2	ns
			ERF1B	0.0182967	±	0.00244492	0.0655247	±	0.00770047	3.6	*	0.0325839	±	0.00700272	0.0744678	±	0.0132921	2.28541	ns
		Biosynthesis	ACS5	0.0112447	±	0.000888503	0.00813244	±	0.00231529	-1,4	ns	0.00394034	±	0.0010683	0.00224925	±	0.00157141	-1,8	ns
	Jasmonic acid (JA)	Response/signaling	PDF1.2	0.000557014	±	0.000557014	0.000128974	±	8.96992e-05	-4,3	ns	1.68137e-05	±	1.68137e-05	0.000640072	±	0.000157703	38.0684	ns
			WRKY38	0.00949928	±	0.00215477	0.0373716	±	0.00401978	3.9	*	0.0385118	±	0.0119812	0.00910982	±	0.00413118	-4,2	ns
		Biosynthesis	OPR3	0.100317	±	0.0337362	0.0659513	±	0.0160508	-1,5	ns	0.0918377	±	0.00868593	0.0828222	±	0.0175776	-1,1	ns
	Salicylic acid (SA)	Response/signaling	PR1	8.96703e-05	±	4.52549e-05	0.000150025	±	3.58775e-05	1.7	ns	0.00292348	±	0.0026102	0.000746397	±	0.000374138	-3,9	ns
			WRKY70	0.15306	±	0.0314817	0.47625	±	0.0540218	3.1	*	0.455234	±	0.0899207	0.229942	±	0.0912787	-2	ns
		Biosynthesis	MES1	0.128407	±	0.0263948	0.162874	±	0.0196126	1.3	ns	0.0614945	±	0.0131876	0.0680764	±	0.0191474	1.10703	ns
	Camalexin (CAM)	Biosynthesis	PAD3	0.12188	±	0.013009	0.106159	±	0.00970361	-1,1	ns	0.0861318	±	0.00623949	0.155527	±	0.0359746	1.80568	ns
	SHOOT			RmBm31 in physical contact with the seedling roots								via RmBm31 volatile compounds
	Phytohormone	Function	Gene name	Mock			RmBm31			Fold change	stat.	Mock			RmBm31			Fold change	stat.
	Auxin (IAA)	Response/signaling	IAA19	0.206842	±	0.0545826	0.252604	±	0.0121945	1.22124	ns	0.11592	±	0.0156695	0.203966	±	0.0051923	1.75954	*
			IAA29	0.0305258	±	0.00411601	0.0353383	±	0.00247867	1.15765	ns	0.0751118	±	0.0118598	0.13238	±	0.0296284	1.76244	ns
			LBD29	0.00040195	±	0.000229746	0.000874015	±	0.000295615	2.17444	ns	0.00274271	±	0.00257097	0.000717288	±	0.000239153	-3,8	ns
			AXR4	0.363871	±	0.0818598	0.305749	±	0.0556028	-1,2	ns	0.303966	±	0.0138568	0.33179	±	0.0271344	1.09154	ns
		IAA Transport	AUX1	1.45325	±	0.391896	0.993859	±	0.399796	-1,5	ns	1.95506	±	0.349536	1.28064	±	0.189964	-1,5	ns
		Biosynthesis	PAT1	0.705632	±	0.0684609	1.03072	±	0.0419743	1.46071	*	0.902044	±	0.0651882	0.986227	±	0.126989	1.09332	ns
			NIT1	12.3026	±	0.832457	9.24582	±	0.507527	-1,3	ns	8.40496	±	0.70845	7.76168	±	0.748201	-1,1	ns
	Cytokinin (CK)	Response/signaling	ARR9	0.310285	±	0.0964122	0.216059	±	0.0681724	-1,4	ns	0.447482	±	0.0989523	0.260403	±	0.0540895	-1,7	ns
			CRE1	0.0559277	±	0.0250671	0.042072	±	0.024622	-1,3	ns	0.0851261	±	0.0257433	0.0607869	±	0.0177441	-1,4	ns
		Biosynthesis	IPT5	0.011936	±	0.000670036	0.00933868	±	0.000434179	-1,3	*	0.014376	±	0.00243762	0.00266767	±	0.000179755	-5,4	*
	Gibberellin (GA)	Response/signaling	RGA	2.13795	±	0.497735	2.09429	±	0.191031	-1	ns	2.15546	±	0.204989	1.72398	±	0.0659489	-1,3	ns
			GID1A	0.566481	±	0.0448419	0.601669	±	0.0708495	1.06212	ns	0.718724	±	0.112547	0.399403	±	0.0765454	-1,8	ns
		Biosynthesis	GA20OX1	0.0126462	±	0.00217757	0.0135066	±	0.00146051	1.06804	ns	0.0158773	±	0.00258084	0.0148577	±	0.00249664	-1,1	ns
	Brassinosteroid (BR)	Response/signaling	MSBP1	4.52128	±	0.194125	5.30642	±	0.185861	1.17365	ns	5.9114	±	0.311023	5.38139	±	0.318158	-1,1	ns
			BAK1	0.614107	±	0.0494549	0.782499	±	0.116808	1.27421	ns	0.684377	±	0.0342882	0.560077	±	0.048129	-1,2	ns
			BRI1	2.87882	±	0.622293	3.02462	±	0.460298	1.05065	ns	2.8148	±	0.141416	2.43725	±	0.118689	-1,2	ns
			SAUR-Ac	0.532774	±	0.130914	0.733504	±	0.0435245	1.37676	ns	0.492779	±	0.0582576	0.55167	±	0.174837	1.11951	ns
			BZR1	0.35395	±	0.0372325	0.452925	±	0.0385611	1.27963	ns	0.3742	±	0.0289045	0.34681	±	0.0372308	-1,1	ns
		Biosynthesis	DWF4	0.438736	±	0.0111678	0.428369	±	0.032158	-1	ns	0.469693	±	0.0497538	0.330934	±	0.0216059	-1,4	ns
	Strigolactone (SL)	Response/signaling	D14	4.40673	±	0.25338	4.57307	±	0.454533	1.03775	ns	5.40169	±	0.325234	2.96683	±	0.267474	-1,8	*
		Biosynthesis	MAX1	0.0985568	±	0.0105372	0.154909	±	0.0156258	1.57177	ns	0.121497	±	0.0167332	0.113916	±	0.00780373	-1,1	ns
	Abscissic acid (ABA)	Response/signaling	PYL8	3.83614	±	1.01081	2.26097	±	0.792197	-1,7	ns	4.3644	±	0.29683	3.15657	±	0.498961	-1,4	ns
		Biosynthesis	ABA1	11.975	±	0.543834	10.9394	±	1.37597	-1,1	ns	11.6035	±	0.738718	7.68534	±	0.710224	-1,5	*
	Ethylene (ET)	Response/signaling	ERS2	0.00113576	±	0.000455552	0.00139959	±	0.000456035	1.23229	ns	0.00106328	±	0.000166574	0.000509655	±	0.000171907	-2,1	ns
			ERF1B	0.131138	±	0.0356377	0.360864	±	0.0207739	2.75179	*	0.198032	±	0.0674685	0.325135	±	0.065491	1.64183	ns
		Biosynthesis	ACS5	0.000592199	±	0.00017069	0.000660721	±	0.000197024	1.11571	ns	0.000864099	±	0.000621011	0.00112984	±	0.000495872	1.30753	ns
	Jasmonic acid (JA)	Response/signaling	PDF1.2	0.189077	±	0.0370921	0.123431	±	0.0324335	-1,5	ns	0.0968556	±	0.0347516	3.57967	±	2.40168	36.9588	*
			WRKY38	0.000213037	±	0.000142255	0.00124972	±	0.000277875	5.86622	*	0.000768505	±	0.000272782	0.00546341	±	0.00207683	7.10913	*
		Biosynthesis	OPR3	0.0652598	±	0.0316262	0.0858649	±	0.0513287	1.31574	ns	0.0919654	±	0.0145382	0.112346	±	0.0200754	1.22161	ns
	Salicylic acid (SA)	Response/signaling	PR1	0.0149735	±	0.00422678	0.0451848	±	0.0058776	3.01765	*	0.0498988	±	0.0102802	0.173729	±	0.0208389	3.48163	*
			WRKY70	0.708645	±	0.088198	2.06768	±	0.283488	2.9178	*	1.54217	±	0.585944	2.9273	±	0.364791	1.89817	ns
		Biosynthesis	MES1	0.00967117	±	0.00145977	0.0163801	±	0.000967503	1.6937	*	0.00804306	±	0.00141665	0.0151183	±	0.00122438	1.87967	*
	Camalexin (CAM)	Biosynthesis	PAD3	0.0155777	±	0.00517554	0.0407963	±	0.00489945	2.61889	*	0.0301337	±	0.00973518	0.0702423	±	0.0193765	2.33102	ns
